# Supplementary material for: Enhancing Immune Response in Non-Small-Cell Lung Cancer Patients: Impact of the 13-Valent Pneumococcal Conjugate Vaccine
Source: J Clin Med. 2024 Mar 6;13(5):1520. doi: 10.3390/jcm13051520 (PMC10933946; doi:10.3390/jcm13051520)
Supplement: Supplementary file 1 [file jcm-13-01520-s001.zip]

Archive with 1 entries (1 files):
- jcm-2858243-supplementary.pdf
